# Supplementary material for: Regression-Based Normative Data for Independent and Cognitively Active Spanish Older Adults: Free and Cued Selective Reminding Test, Rey–Osterrieth Complex Figure Test and Judgement of Line Orientation
Source: Int J Environ Res Public Health. 2021 Dec 9;18(24):12977. doi: 10.3390/ijerph182412977 (PMC8701853; doi:10.3390/ijerph182412977)
Supplement: Supplementary file 1 [file ijerph-18-12977-s001.zip]

Archive with 1 entries (1 files):
- ijerph-1440901-supplementary.pdf
